# Supplementary material for: Health-related quality of life after robotic surgery for endometrial cancer: a prospective longitudinal one-year follow-up study
Source: Arch Gynecol Obstet. 2023 Jan 25;308(2):515–25. doi: 10.1007/s00404-023-06917-w (PMC10293409; doi:10.1007/s00404-023-06917-w)
Supplement: Supplementary file 1 — Supplementary file1 (XLSX 10 KB) [file 404_2023_6917_MOESM1_ESM.xlsx]

## Sheet: Blad1
	Supplementary Table 1. Patient and tumor characteristics of study population and non participants
		Study population			Non participants
		n = 64			n = 36
	Age (years), mean (SD)	67.8 (9.6)			71.3 (12.7)
	BMI (kg/m2), mean (SD)	28 (6.0)			27 (5.7)
	Lymph node procedure, n (%)
	Sentinel lymph node	23 (35.9)			10 (27.8)
	Systematic lymphadenectomy	28 (43.8)			13 (36.1)
	FIGO stage, n (%)
	IA	36 (56.3)			20 (55.6)
	IB	12 (18.8)			7 (19.4)
	II	3 (4.7)			1 (2.8)
	III-IV	13 (20.3)			8 (22.2)
	Histology, n (%)
	Endometroid grade 1	25 (39.1)			15 (41.7)
	Endometroid grade 2	27 (42.2)			6 (16.7)
	Endometroid grade 3	5 (7.8)			7 (19.4)
	Non-endometroid	7 (10.9)			7 (19.4)
	Primary treatment, n (%)
	Surgery alone	43 (67.2)			27 (75.0)
	Surgery + adjuvant therapy	21 (32.8)			9 (25.0)
	Adjuvant therapy, n (%)
	Chemo	21 (32.8)			9 (25.0)
	Chemo + external radiation therapy	8 (12.5)			3 (8.3)
	BMI = body mass index; FIGO = Fédération Internationale de Gynécologie et d’Obstétrique (International Federation of Gynecology and Obstetrics); n = number; SD = standard deviation
